# Supplementary material for: Cancer-Associated Thrombosis on Bevacizumab: Risk of Recurrence and Bleeding When Bevacizumab Is Stopped or Continued
Source: Cancers (Basel). 2023 Jul 31;15(15):3893. doi: 10.3390/cancers15153893 (PMC10417508; doi:10.3390/cancers15153893)
Supplement: Supplementary file 1 [file cancers-15-03893-s001.zip]

Archive with 1 entries (1 files):
- cancers-2480154-supplementary.pdf
